# Supplementary material for: The safety and effectiveness of a modified guidewire pigtailing technique in transesophageal echocardiography-guided percutaneous closure of secundum atrial septal defects
Source: BMC Cardiovasc Disord. 2026 Feb 3;26:195. doi: 10.1186/s12872-026-05576-4 (PMC12958641; doi:10.1186/s12872-026-05576-4)
Supplement: Supplementary file 1 — Supplementary Material 1. [file 12872_2026_5576_MOESM1_ESM.xlsx]

## Sheet: Wire pigtailing Group
Name	gender	Record ID	Age	weight（kg)	height (m)	BMI（kg/m2）	Leasion type	ASD size TTE	ASD size TEE	RA size(mm)	RV size(mm)	LA size(mm)	EF(％)	LV EDD (mm)	LV ESD (mm)	Introductory sheeth size	delivery sheeth size	Closure device brand	Closure device size	Guiding	Technical success	Surgical success	Surgical time(min)	New-onset arrythmia	Pericardial effusion	device dislodge	Residual shunt	puncture related complications	RA size(mm)	RV size(mm)	LA size(mm)	EF(％)	LV EDD (mm)	LV ESD (mm)	Final follow-up time	Effective follow-up time
颜子翕	1	23018549	2	14.6	0.88	18.8533	ASD	4		23	10	22	71	32	20	5F	10F	记忆	ASD 10	TEE	Yes	Yes	4.5	No	No	No	No	No	22	12	19	63	28	19	12	12
陈嘉敏	2	23014601	3	17	0.88	21.9525	ASD	9		27	12	19	67	26	17	5F	8F	华医	ASD 16	TEE	Yes	Yes	5.5	No	No	No	No	No	25	11	18	60	25	13	12	12
胡雨桐	2	23014929	4	14	0.95	15.5125	ASD	4		26	15	18	60	31	21	5F	7F	华医	ASD 10	TEE	Yes	Yes	4	No	No	No	No	No	23	11	23	70	30	19	12	12
刘子康	1	23020614	4	17.1	1.08	14.6605	ASD	3.4		19	16	22	62	31	20	5F	8F	记忆	ASD 8	TEE	Yes	Yes	6	No	No	No	No	No	24	10	23	62	32	21	12	12
梁宇	1	23025397	4	28.5	1.37	15.1846	ASD	13	12	37	15	26	67	35	23	5F	10F	记忆	ASD 18	TEE	Yes	Yes	4	No	No	No	No	No	34	14	25	60	35	21	14	12
拉巴卓玛	2	23028021	4	36.6	1.5	16.2667	ASD	4		26	14	20	62	31	20	5F	9F	上海记忆	8#	TEE	Yes	Yes	4.5	No	No	No	No	No	25	14	22	68	33	21	14	12
朱铭钰	2	23021513	5	52.1	1.56	21.4086	ASD	14		40	28	29	60	38	28	5F	10F	记忆	ASD 18	TEE	Yes	Yes	5	No	No	No	No	No	33	24	26	70	40	24	13	12
次仁贡布	1	23023035	5	50.3	1.63	18.9318	ASD	4		34	15	26	65	38	25	5F	10F	记忆	ASD 10	TEE	Yes	Yes	6.5	No	No	No	No	No	34	13	25	67	34	22	12	12
普琼措姆	2	23029999	5	28.5	1.4	14.5408	ASD	4	4	27	16	25	69	37	23	5F	7F	华医圣杰	8#	TEE	Yes	Yes	5	No	No	No	No	No	27	17	24	67	41	26	12	12
郑雨彤	2	23021566	6	41.75	1.53	17.835	ASD	5		30	12	22	60	38	21	5F	8F	华医	ASD 10	TEE	Yes	Yes	5	No	No	No	No	No	29	13	23	72	41	25	6	6
刘知贤	1	23025459	6	45.5	1.6	17.7734	ASD	8	12	36	22	28	60	34	21	5F	10F	记忆	ASD 20	TEE	No	Yes	4.5	No	No	No	No	No	35	20	27	60	32	21	11	6
次仁贡久	1	23030008	6	39.8	1.53	17.002	ASD	10		28	20	26	68	43	21	5F	8F	上海记忆	16#	TEE	Yes	Yes	6	No	No	No	No	No	25	18	23	60	32	12	3	3
卞语昕	2	24002826	6	29.2	1.55	12.154	ASD	12		31	17	23	63	35	24	5F	10F	上海记忆	16#	TEE	Yes	Yes	5	房性早搏	No	No	No	No	27	11	20	60	32	12	12	12
钱欣然	2	24001885	6	49.5	1.64	18.4042	ASD	13		32	21	31	60	42	28	5F	9F	上海记忆	8#	TEE	Yes	Yes	5	No	No	No	No	No	33	14	25	60	44	28	5	3
其美韦萨	2	23038998	7	19.1	1.14	14.6968	ASD	7	7	28	20	23	69	31	19	5F	8F	记忆	ASD12	TEE	Yes	Yes	5	No	No	No	No	No	23	13	16	63	30	20	12	12
达娃罗布	1	23028013	7	35.8	1.44	17.2647	ASD	2		25	18	23	60	31	25	5F	7F	华医圣杰	PF-1818	TEE	Yes	Yes	4.5	No	No	No	No	No	25	13	22	66	38	24	7	6
周星吉	1	24002945	7	22.4	1.25	14.336	ASD	13		30	23	25	60	39	21	5F	10F	上海记忆	20#	TEE	Yes	Yes	5.5	No	No	No	No	No	31	16	28	60	43	28	6	6
王同荣	2	24002094	7	51.3	1.58	20.5496	ASD	11		43	24	32	67	36	25	5F	10F	上海记忆	18#	TEE	Yes	Yes	4.5	No	No	No	No	No	33	16	31	60	39	21	7	6
张锦浩	1	23027334	8	32.8	1.3	19.4083	ASD	3	3	25	17	24	65	34	22	5F	8F	记忆	ASD 8	TEE	Yes	Yes	4	No	No	No	No	No	25	15	26	68	39	24	12	12
胡歆瑶	2	23027837	8	29.5	1.33	16.677	ASD	3	3	23	12	23	60	32	15	5F	9F	记忆	ASD 10	TEE	Yes	Yes	5.5	No	No	No	No	No	25	12	23	60	35	24	10	6
扎西曲珍	2	23028000	8	27.4	1.33	15.4899	ASD	12	12	34	17	26	64	31	20	5F	10F	记忆	ASD 18	TEE	Yes	Yes	6.5	No	No	No	No	No	21	12	21	67	32	21	3	3
索朗多布杰	1	23031480	8	70.2	1.63	26.4218	ASD	5	8	41	28	25	59	38	26	5F	9F	记忆	ASD 12	TEE	Yes	Yes	4	No	No	No	No	No	30	17	28	68	42	26	10	6
尼玛曲珍	2	23022909	8	31.5	1.41	15.8443	ASD	15		34	11	23	69	33	21	5F	9F	记忆	ASD 20	TEE	Yes	Yes	5	No	No	No	No	No	28	16	25	66	34	22	12	12
旦增卓嘎	2	23023008	8	43.5	1.48	19.8594	ASD	4.5	5	29	21	27	59	37	26	5F	10F	记忆	ASD 10	TEE	Yes	Yes	6	No	No	No	No	No	29	20	32	68	43	27	12	12
洛桑	2	23023879	8	45.7	1.59	18.0768	ASD	19	18	43	29	31	65	38	24	5F	12F	记忆	ASD 24	TEE	Yes	Yes	5.5	No	No	No	No	No	34	21	35	64	38	25	10	6
姚扬航	1	23025754	8	32.4	1.35	17.7778	ASD	5		36	27	31	66	43	28	5F	10F	上海记忆	10#	TEE	Yes	Yes	4	No	No	No	No	No	28	16	24	69	40	25	7	6
周梦瑄	2	23026960	9	38.55	1.52	16.6854	ASD	3	4	26	16	24	74	34	20	5F	7F	华医	ASD 8	TEE	Yes	Yes	5	No	No	No	No	No	25	16	25	68	37	24	12	12
王文杰	1	23037050	9	20	1.16	14.8633	ASD	6		27	10	21	60	26	12	5F	7F	华医	ASD10	TEE	Yes	Yes	4	No	No	No	No	No	22	14	20	60	26	12	4	6
次仁措姆	2	23037976	9	31	1.37	16.5166	ASD	12		35	15	17	60	30	21	5F	10F	记忆	ASD16	TEE	Yes	Yes	6	No	No	No	No	No	24	16	24	60	34	21	11	6
拉巴罗布	1	23023032	9	32.15	1.38	16.882	ASD	5	4	33	22	24	61	38	26	5F	9F	记忆	ASD 10	TEE	Yes	Yes	5	No	No	No	No	No	26	13	25	62	36	24	15	12
丹增措姆	2	23023097	9	16.7	1.17	12.1996	ASD	12	10	32	20	20	63	32	21	5F	8F	华医	ASD 16	TEE	Yes	Yes	6	No	No	No	No	No	22	17	22	64	32	21	12	12
次珍	2	23023110	9	63.2	1.57	25.64	ASD	20	22	39	34	30	59	7	25	5F	12F	华医	ASD 28	TEE	Yes	Yes	5.5	No	No	No	No	No	37	30	28	60	35	21	7	6
多吉杰	2	23025459	9	33.3	1.48	15.2027	ASD	23		41	33	26	66	33	21	5F	10F	上海记忆	28#	TEE	Yes	Yes	4.5	No	No	No	No	No	33	19	29	65	40	26	13	12
孙瑞兴	1	23030213	9	60.2	1.66	21.8464	ASD	15		41	24	27	64	39	25	5F	9F	华医圣杰	20#	TEE	Yes	Yes	5.5	不完全性右束支阻滞	No	No	No	No	32	20	23	57	44	30	10	6
德央	2	23030092	9	42.2	1.6	16.4844	ASD	4		31	14	28	56	31	22	5F	9F	华医圣杰	10#	TEE	Yes	Yes	4	No	No	No	No	No	30	13	21	72	34	20	7	6
卓玛央金	2	23030089	9	16.7	1.01	16.3709	ASD	5	4	24	12	16	60	25	12	5F	7F	华医圣杰	8#	TEE	Yes	Yes	4.5	No	No	No	No	No	18	11	18	60	27	17	7	6
朱紫含	2	24002825	9	48.9	1.62	18.6328	ASD	7		35	16	31	67	42	26	5F	9F	上海记忆	14#	TEE	Yes	Yes	4.5	No	No	No	No	No	30	15	31	58	45	32	11	6
仲文	2	23026230	10	21.5	1.1	17.7686	ASD	7	6.5	22	10	20	65	36	23	5F	9F	雅培	ASD 12	TEE	Yes	Yes	5	No	No	No	No	No	22	12	20	60	32	22	7	6
扎西多杰	1	23023034	10	40.1	1.53	17.1302	ASD	5	4	29	11	26	69	38	24	5F	10F	记忆	ASD 10	TEE	Yes	Yes	5	No	No	No	No	No	30	15	29	66	36	23	7	6
吴春宪	1	23024064	10	17.5	1.03	16.4954	ASD	6	5	26	15	21	71	25	15	5F	8F	华医	ASD 12	TEE	Yes	Yes	5.5	No	No	No	No	No	25	15	20	60	25	15	12	12
王雨萌	2	23024072	10	18.4	1.15	13.913	ASD	10		30	18	26	70	35	21	5F	9F	华医	ASD 18	TEE	Yes	Yes	4.5	Yes(房早）	No	No	No	No	28	17	25	60	31	25	3	3
旦增拉姆	2	23028024	10	48.4	1.64	17.9952	ASD	10	7	41	16	26	59	43	28	5F	9F	上海记忆	16#	TEE	Yes	Yes	4.5	No	No	No	No	No	28	16	244	66	47	30	11	6
朱正玥	2	23025122	10	22.5	1.21	15.3678	ASD	5	5	21	12	20	60	33	23	5F	8F	华医圣杰	10#	TEE	Yes	Yes	4	No	No	No	No	No	28	9	24	63	32	21	7	6
杨馨叶	2	23031480	10	26.6	1.3	15.7396	ASD	10		27	15	22	70	31	19	5F	10F	上海记忆	14#	TEE	Yes	Yes	4.5	No	No	No	No	No	23	13	21	63	31	21	14	12
邹其浩	1	23039640	10	75	1.73	25.0593	ASD	11	11	33	18	25	60	35	21	5F	10F	上海记忆	16#	TEE	Yes	Yes	5	No	No	No	No	No	25	14	25	60	35	21	6	6
阿尼	2	23027994	11	25.3	1.42	12.5471	ASD	10	5	27	17	20	60	27	18	5F	8F	华医	ASD 12	TEE	Yes	Yes	5.5	No	No	No	No	No	22	16	20	60	25	17	13	12
刘帅	1	23021134	11	62.3	1.68	22.0734	ASD	9		33	19	30	70	44	27	5F	10F	记忆	ASD 10	TEE	Yes	Yes	5	No	No	No	No	No	28	13	26	67	44	28	8	6
索朗旦达	1	23028012	11	41.2	1.53	17.6001	ASD	1		22	16	21	60	31	21	5F	7F	华医圣杰	PF-1818	TEE	Yes	Yes	5.5	No	No	No	No	No	24	15	23	59	34	23	3	3
姚杨航	1	23026075	12	70.2	1.6	27.4219	ASD	5	5	36	27	31	66	43	28	5F	10F	记忆	ASD 10	TEE	Yes	Yes	4	No	No	No	No	No	28	16	24	69	40	25	7	6
曲央措	2	23023079	12	20	1.38	10.502	ASD	3	3		31	21	61	31	21	5F	10F	华医	ASD 10	TEE	Yes	Yes	4.5	No	No	No	No	No	27	12	22	61	36	25	12	12
东周亚培	1	23037687	13	22.4	1.28	13.6719	ASD	3		24	12	25	62	29	19	5F	8F	记忆	ASD 8	TEE	Yes	Yes	5.5	No	No	No	No	No	21	11	21	70	33	20	14	12
旦巴次仁	1	23023460	14	45	1.63	16.937	ASD	11		39	28	34	60	41	28	5F	9F	华医	ASD 18	TEE	Yes	Yes	6	No	No	No	No	No	30	17	27	58	47	32	13	12
次旦多吉	1	23024072	14	30.6	1.44	14.7569	ASD	5		22	21	22	65	36	23	5F	8F	记忆	ASD 12	TEE	Yes	Yes	5	No	No	No	No	No	22	17	23	60	35	21	6	6
斯曲措姆	2	23031182	14	39.2	1.53	16.7457	ASD	5		27	14	23	60	32	15	5F	10F	上海记忆	10#	TEE	Yes	Yes	4	No	No	No	No	No	23	14	22	55	32	23	7	6
李培铭	1	23025754	15	16.65	1.04	15.3939	ASD	7	7	27	13	17	60	27	12	5F	10F	记忆	ASD 12	TEE	Yes	Yes	4	No	No	No	No	No	23	14	21	66	34	22	6	6
储昭旭	1	23026668	15	23.65	1.3	13.9941	ASD	8	6	34	13	23	72	32	19	5F	10F	记忆	ASD 12	TEE	Yes	Yes	4.5	No	No	No	No	No	27	13	23	72	38	22	10	6
尼玛卓玛	2	23023883	15	30.2	1.55	12.5702	ASD	13	13	39	21	26	58	42	29	5F	10F	记忆	ASD 20	TEE	Yes	Yes	4.5	No	No	No	No	No	33	15	26	70	41	25	12	12
马永成	1	23023883	15	27.1	1.35	14.8697	ASD	11	12	33	14	24	61	36	24	5F	10F	记忆	ASD 18	TEE	Yes	Yes	4.5	No	No	No	No	No	30	13	26	64	31	20	3	3
王艺诺	2	23028964	15	37.4	1.44	18.0363	ASD		0.8	26	15	26	68	47	29	5F	8F	华医圣杰	PF-1825	TEE	Yes	Yes	5	No	No	No	No	No	27	15	24	62	39	26	13	12
拉姆吉	2	23028782	15	45.5	1.6	17.7734	ASD	8		34	22	27	59	37	26	5F	10F	上海记忆	14#	TEE	Yes	Yes	4	No	No	No	No	No	29	18	25	66	42	27	7	6
张光菊	2	23039931	15	60.2	1.6	23.5156	ASD	18	15	41	25	35	60	42	28	5F	10F	华医圣杰	22#	TEE	Yes	Yes	4.5	No	No	No	No	No	37	22	31	60	41	28	15	12
拉央卓玛	2	23037686	15	55.5	1.65	20.3857	ASD	1		26	16	27	60	41	28	5F	7F	华医圣杰	PF1825	TEE	Yes	Yes	4.5	No	No	No	No	No	25	16	25	60	38	21	10	6
巴桑伦珠	1	23027996	16	41.8	1.6	16.3281	ASD	5		35	20	24	60	41	28	5F	8F	华医	ASD 12	TEE	Yes	Yes	5.5	No	No	No	No	No	26	14	26	60	40	28	7	6
巴丁才仁	1	23037685	16	25.4	1.15	19.206	ASD	5		27	15	21	60	30	20	5F	7F	华医	ASD10	TEE	Yes	Yes	4	No	No	No	No	No	24	12	22	68	34	21	11	6
比拉尔	1	23026267	16	30.6	1.33	17.2989	ASD	3.5		24	10	22	73	35	20	5F	10F	上海记忆	8#	TEE	Yes	Yes	4.5	No	No	No	No	No	25	13	23	69	35	21	4	3
多杰措毛	2	23037689	17	34.55	1.43	16.8957	ASD	10		30	20	29	61	31	21	5F	10F	记忆	ASD18	TEE	Yes	Yes	5	No	No	No	No	No	20	12	22	69	39	24	11	6
旦增白桑	1	23023095	17	49.2	1.68	17.432	ASD	12	12	37	27	29	61	34	23	5F	8F	记忆	ASD 18	TEE	Yes	Yes	4.5	No	No	No	No	No	36	22	29	65	43	28	15	12
白玛措姆	2	23030001	17	52.1	1.51	22.8499	ASD	4		26	13	17	69	34	21	5F	7F	上海记忆	12#	TEE	Yes	Yes	4.5	No	No	No	No	No	29	14	25	58	35	22	6	6
孙·诺敏塔	1	24002976	17	26.4	1.31	15.3837	ASD	6		20	18	21	60	30	21	5F	9F	上海记忆	10#	TEE	Yes	Yes	4.5	No	No	No	No	No	17	16	23	60	31	21	7	6
巴扎尔	2	23026230	18	16.4	0.87	21.6673	ASD	4.5		25	11	17	69	24	15	5F	7F	华医圣杰	10#	TEE	Yes	Yes	5	No	No	No	No	No	22	10	19	66	26	17	3	3
索朗德宗	2	23037451	18	24.4	1.04	22.5592	ASD	3		19	12	20	63	26	17	5F	8F	华医圣杰	PF18*18	TEE	Yes	Yes	6	术前1型房室传导阻滞，术后消失	No	No	No	No	24	12	20	28	60	20	13	12
赵家贵	1	23041373	18	48.6	1.55	20.2289	ASD	18		48	18	24	60	38	21	5F	9F	上海记忆	24#	TEE	Yes	Yes	4	No	No	No	No	No	30	24	35	66	40	25	4	3
央庆拉泽	2	23030006	19	44.1	1.6	17.2266	ASD	6	6	37	17	23	68	40	25	5F	7F	华医圣杰	10#	TEE	Yes	Yes	6	No	No	No	No	No	32	17	24	70	46	28	6	6
尼玛拉姆	2	23023031	21	34.7	1.49	15.6299	ASD	3.5	4	28	14	20	63	38	25	5F	10F	记忆	ASD 10	TEE	Yes	Yes	5.5	No	No	No	No	No	23	21	23	66	40	26	13	12
贡布次仁	1	23023920	21	38.3	1.52	16.5772	ASD	5	8	36	26	32	60	43	29	5F	8F	记忆	ASD 14	TEE	Yes	Yes	5.5	No	No	No	No	No	30	21	27	62	45	30	11	6
侍雨健	1	23039049	31	70	1.7	24.2215	ASD	15	14	44	30	34	69	49	30	5F	9F	华医	ASD20	TEE	Yes	Yes	4	No	No	No	No	No	38	25	32	60	46	31	13	12
陈雨含	2	23021644	42	24.3	1.32	13.9463	ASD	7		29	11	22	66	32	21	5F	9F	雅培	ASD 12	TEE	Yes	Yes	5.5	No	No	No	No	No	27	11	22	74	37	21	6	6
刘佳悦	2	23042752	71	20.5	1	20.5	ASD	12		30	21	20	60	28	12	5F	10F	上海记忆	14#	TEE	Yes	Yes	8.5	No	No	No	No	No	28	18	20	66	31	20	3	3
																							4.94872

## Sheet: Left upper pulmonary vein Group
Name	gender	Record ID	Age	weight（kg)	height (m)	BMI（kg/m2）	Leasion type	ASD size TTE	ASD size TEE	RA size(mm)	RV size(mm)	LA size(mm)	EF(％)	LV EDD (mm)	LV ESD (mm)	Introductory sheeth size	delivery sheeth size	Closure device brand	Closure device size1	Closure device size2	Guiding	Technical success	Surgical success	Surgical time(min)	New-onset arrythmia	Pericardial effusion	device dislodge	Residual shunt	puncture related complications	RA size(mm)	RV size(mm)	LA size(mm)	EF(％)	LV EDD (mm)	LV ESD (mm)	Final follow-up time	Effective follow-up time
西热坚参	1	23024061	2	13.5	0.93	15.6087	ASD	4		26	17	20	74	28	17	5F	10F	记忆	ASD	8	TEE	Yes	Yes	5	No	No	No	No	No	23	15	23	67	28	17	6	6
巴扎尔	2	23026311	2	10.2	0.89	12.8772	ASD	3.5	5	26	11	17	69	4	15	5F	7F	华医	ASD	10	TEE	Yes	Yes	6	No	No	No	No	No	18	11	17	65	27	18	6	6
戴孟茹	2	23005961	2	15	0.9	18.5185	ASD	3.5		21	9	20	65	28	19	5F	8F	记忆	ASD	10	TEE	Yes	Yes	4	No	No	No	No	No	27	12	25	64	27	18	10	6
孟诗皓	1	23011202	2	18	1.01	17.6453	ASD	6		20	11	17	60	28	15	5F	10F	记忆	ASD	12	TEE	Yes	Yes	5	No	No	No	No	No	23	13	22	71	27	16	12	12
李禹呈	1	23017468	2	13.3	0.93	15.3775	ASD	7		23	18	16	60	25	12	5F	7F	华医	ASD	12	TEE	Yes	Yes	5	No	No	No	No	No	20	9	19	71	27	16	12	12
旦增拉珍	2	23037878	2	13.7	0.9	16.9136	ASD	2.5	2	24	10	20	64	26	17	5F	7F	记忆	ASD 8		TEE	Yes	Yes	5	No	No	No	No	No	18	11	22	65	28	12	6	6
泽翁多吉	1	23016833	3	11.6	0.89	14.6446	ASD	8		27	19	20	66	28	18	5F	10F	记忆	ASD	12	TEE	Yes	Yes	5.5	No	No	No	No	No	18	11	20	60	28	12	3	3
金慕凡	1	23017748	3	12.5	0.9	15.4321	ASD	5		23	12	14	69	33	20	5F	7F	华医	ASD	10	TEE	Yes	Yes	4	No	No	No	No	No	22	10	16	66	33	21	6	6
邱俊	1	23012668	3	12.8	0.99	13.0599	ASD	4.5		22	12	18	73	31	18	5F	7F	记忆	ASD 12		TEE	Yes	Yes	5.5	No	No	No	No	No	21	11	18	60	30	20	11	6
王嘉淇	2	24002215	3	17.65	0.91	21.3139	ASD	9		26	19	21	60	29	15	5F	9F	上海记忆	16#		TEE	Yes	转成袢	24	No	No	No	No	No	23	18	20	60	28	15	6	6
刘雅楠	2	23005718	4	18	1.07	15.7219	ASD	4		26	12	20	68	33	20	5F	8F	记忆	ASD	10	TEE	Yes	Yes	4.5	No	No	No	No	No	25	13	21	62	29	20	14	12
于子乐	1	23001179	5	19.5	1.12	15.5453	ASD	9		28	11	21	69	36	22	5F	10F	记忆	ASD	14	TEE	Yes	Yes	5.5	No	No	No	No	No	23	13	23	58	35	21	14	12
司苏彤	2	23002770	5	18.6	0.98	19.3669	ASD	3		23	10	15	67	29	19	5F	8F	华医	ASD	18	TEE	Yes	Yes	6	No	No	No	No	No	23	9	19	69	29	18	6	6
祁尚祯	2	23008981	5	19.2	1.15	14.518	ASD	9		25	20	20	60	28	16	5F	10F	记忆	ASD	14	TEE	Yes	Yes	6	No	No	No	No	No	18	12	16	60	30	12	6	6
索朗德宗	2	23037451	5	18.7	1.04	17.2892	ASD	3		19	12	20	63	26	17	5F	8F	记忆	ASD 8		TEE	Yes	Yes	5.5	No	No	No	No	No	24	12	20	60	28	20	12	12
张婷	2	24002321	5	21.6	1.1	17.8512	ASD	7		27	13	17	58	31	21	5F	9F	上海记忆	12#		TEE	Yes	Yes	6.5	No	No	No	No	No	20	11	19	60	31	21	4	3
蒋奕格	2	23000453	6	20	1.35	10.9739	ASD	8		34	13	20	63	30	20	5F	10F	华医	ASD	12	TEE	Yes	Yes	3.5	No	No	No	No	No	24	13	20	60	28	12	3	3
周洪翊	1	24002888	6	24.2	1.16	17.9845	ASD	9		27	19	16	67	33	21	5F	9F	上海记忆	16#		TEE	Yes	Yes	4.5	No	No	No	No	No	24	15	22	60	33	21	6	6
旦增卓梦	2	24002204	6	30.5	1.4	15.5612	ASD	6		30	18	25	60	32	15	5F	10F	上海记忆	12#		TEE	Yes	Yes	5.5	No	No	No	No	No	25	17	23	60	31	21	7	6
陈安冉	2	24000110	6	47.25	1.4	24.1071	ASD	11		35	25	30	60	35	21	5F	10F	上海记忆	18#		TEE	Yes	Yes	6	No	No	No	No	No	31	17	23	66	38	23	6	6
朱正玥	2	23024476	7	23	1.28	14.0381	ASD	5	5	21	12	20	60	33	23	5F	8F	记忆	ASD	10	TEE	Yes	Yes	4	No	No	No	No	No	28	9	24	63	32	21	13	12
杨馨叶	2	23031182	7	29.6	1.15	22.3819	ASD	10		27	15	22	70	31	19	5F	10F	记忆	ASD	14	TEE	Yes	Yes	3.5	No	No	No	No	No	23	13	21	63	31	21	6	6
完玛央宗	2	23005989	7	23.2	1.19	16.383	ASD	3		23	14	21	60	34	21	5F	8F	记忆	ASD 8		TEE	Yes	Yes	5	No	No	No	No	No	26	14	26	64	35	23	12	12
张俊希	1	24004194	7	28.1	1.33	15.8856	ASD	3		24	15	23	64	40	26	5F	9F	上海记忆	8#		TEE	Yes	Yes	8	NO	2-3	No	No	No	23	15	23	60	38	21	6	6
比拉尔	1	23026267	8	25	1.35	13.7174	ASD	3.5	3.5	22	10	22	73	35	20	5F	10F	记忆	ASD	8	TEE	Yes	Yes	4	No	No	No	No	No	25	13	23	69	35	21	14	12
朗杰	1	23028021	8	28.75	1.58	11.5166	ASD	2.5		26	20	25	60	37	28	5F	8F	华医	ASD	6	TEE	Yes	Yes	5	No	No	No	No	No	25	15	26	64	38	25	12	12
邓世沁	2	23009040	8	30.2	1.29	18.1479	ASD	7.5		26	12	19	60	31	15	5F	9F	记忆	ASD	14	TEE	Yes	Yes	5	No	No	No	No	No	25	15	27	65	35	23	12	12
徐梦柔	2	23026485	9	32.1	1.45	15.2675	ASD	5.5		29	15	30	63	35	23	5F	10F	记忆	ASD	10	TEE	Yes	Yes	5.5	No	No	No	No	No	28	16	22	60	32	21	12	12
拉巴卓玛	2	23028017	9	35	1.46	16.4196	ASD	4	4	26	14	20	62	31	20	5F	10F	记忆	ASD	8	TEE	yes	Yes	5	No	No	No	No	No	25	14	22	68	33	21	12	12
多吉康珠	1	23028024	9	30.25	1.27	18.755	ASD	3.5		26	17	30	63	35	23	5F	7F	华医	ASD	8	TEE	Yes	Yes	5	No	No	No	No	No	24	14	21	67	32	20	12	12
孙婷婷	2	23041849	9	21.4	1.33	12.0979	ASD	12		31	16	20	60	28	12	5F	10F	华医	ASD	20	TEE	Yes	Yes	6	No	No	No	No	No	22	15	22	60	28	15	6	6
孙安彬	1	23026862	10	35.2	1.65	12.9293	ASD	3		31	18	27	60	46	31	5F	8F	华医	ASD	10	TEE	Yes	Yes	6.5	No	No	No	No	No	25	18	25	58	45	32	6	6
斯曲措姆	2	23031198	10	25	1.36	13.5164	ASD	5	4.5	27	14	23	60	32	15	5F	10F	记忆	ASD	10	TEE	Yes	Yes	6.5	No	No	No	No	No	23	14	22	55	32	23	12	12
杨宇锐	1	23009064	10	43.2	1.35	23.7037	ASD	12		34	20	25	60	35	21	5F	10F	记忆	ASD	18	TEE	Yes	Yes	6	No	No	No	No	No	34	22	31	71	43	26	6	6
黄苒	2	23012847	10	41.4	1.35	22.716	ASD	7		29	17	26	59	35	24	5F	9F	华医	ASD	14	TEE	Yes	Yes	6	No	No	No	No	No	27	15	28	65	36	23	11	6
刘明宇	1	23037960	10	31.25	1.32	17.935	ASD	3	3	26	15	21	70	36	22	5F	10F	记忆	ASD 8		TEE	Yes	Yes	6	No	No	No	No	No	20	13	25	70	39	24	8	6
尼玛顿珠	1	23031190	11	30	1.44	14.4676	ASD	3	3.5	24	14	23	60	28	12	5F	8F	记忆	ASD	8	TEE	Yes	Yes	4.5	No	No	No	No	No	25	15	23	56	30	22	11	6
多杰吉	2	23025461	12	40.7	1.65	14.9495	ASD	23	20	41	33	26	66	33	21	5F	10F	记忆	ASD	28	TEE	Yes	Yes	5	No	No	No	No	No	33	19	29	65	40	26	7	6
德央	2	23030085	12	33.7	1.45	16.0285	ASD	4		31	14	28	56	31	22	5F	7F	华医	ASD	10	TEE	Yes	Yes	5.5	No	No	No	No	No	30	13	21	72	34	20	15	12
吴浩然	1	23004826	12	65	1.65	23.8751	ASD	6		37	20	35	58	48	32	6F	9F	华医	ASD	20	TEE	Yes	Yes	5	No	No	No	No	No	32	16	25	66	43	27	13	12
石曲次仁	1	23030000	13	29.4	1.45	13.9834	ASD	4	4	26	14	27	66	31	20	5F	7F	华医	ASD	10	TEE	Yes	Yes	5	No	No	No	No	No	24	13	24	72	34	26	12	12
曲尼旺姆	2	23034365	13	39	1.49	17.5668	ASD	10		34	16	20	62	23	15	5F	7F	华医	ASD	16	TEE	Yes	Yes	5	No	No	No	No	No	21	16	22	68	34	21	12	12
曲尼旺母	2	23031204	13	36	1.45	17.1225	ASD	10	10	34	16	20	62	23	15	5F	7F	华医圣杰	16#		TEE	Yes	Yes	5	不完全性右束支阻滞	No	No	No	No	21	16	22	68	34	21	3	3
胡倩瑜	2	23041851	14	43.1	1.56	17.7104	ASD	13		30	28	25	60	33	22	5F	14F	华医	ASD	20	TEE	Yes	Yes	6.5	不完全性右束支	No	No	No	No	25	13	23	60	34	21	6	6
江雅博	1	23005928	15	42.5	1.6	16.6016	ASD	5.2		34	18	26	67	37	23	6F	8F	华医	ASD	8	TEE	Yes	Yes	4	No	No	No	No	No	30	14	26	60	38	26	12	12
周思彤	2	23041852	16	67.2	1.62	25.6059	ASD	13		42	25	27	68	39	25	5F	10F	华医	ASD	20	TEE	Yes	Yes	5	No	No	No	No	No	28	17	30	60	35	21	12	12
孙乐	2	24002223	16	52	1.55	21.6441	ASD	18		34	18	30	60	43	28	5F	10F	上海记忆	18#		TEE	Yes	Yes	6	No	No	No	No	No	35	18	28	67	40	25	11	6
南公卓玛	2	23037693	17	49	1.55	20.3954	ASD	10		30	15	31	58	39	27	5F	10F	记忆	ASD	18	TEE	Yes	Yes	5	No	No	No	No	No	28	15	30	60	38	21	8	6
赵越红	2	23025254	26	50	1.6	19.5312	ASD	14		37	27	29	64	40	26	5F	9F	华医圣杰	20#		TEE	Yes	Yes	5.5	No	No	No	No	No	35	24	31	60	38	21	12	12
阿呷	1	23017942	27	59	1.6	23.0469	ASD	13		41	26	30	66	44	27	5F	9F	华医	ASD	16	TEE	Yes	Yes	3.5	No	No	No	No	No	32	23	30	60	41	28	14	12
付友芝	2	23003522	30	50	1.75	16.3265	ASD	21		50	29	38	69	43	26	5F	14F	华医	ASD	30	TEE	Yes	Yes	4	No	No	No	No	No	40	24	29	61	43	29	7	6
刘国美	2	23002588	32	56	1.6	21.875	ASD	13	12	41	25	36	60	41	28	6F	10F	华医	ASD	20	TEE	Yes	Yes	5.5	No	No	No	No	血肿	36	22	35	62	47	31	8	6
杨和义	1	23039031	32	69.7	1.65	25.6015	ASD	26	27	46	35	24	57	41	28	5F	14F	华医	ASD	36	TEE	Yes	Yes	5	No	No	No	No	No	36	25	26	60	41	28	14	12
王春华	2	23012610	33	72	1.6	28.125	ASD	15		41	35	31	67	48	30	5F	10F	记忆	ASD	24	TEE	Yes	Yes	5.5	No	No	No	No	No	38	27	31	68	47	29	3	3
呼庆菊	2	23036919	35	55	1.5	24.4444	ASD	6		41	16	26	67	41	25	5F	7F	华医	ASD	12	TEE	Yes	Yes	4	No	No	No	No	No	37	19	30	60	41	28	12	12
高林英	2	23035068	35	48.4	1.52	20.9488	ASD	28		61	38	46	49	39	29	5F	14F	华医圣杰	44#		TEE	Yes	Yes	5.5	No	No	No	No	No	45	34	43	63	42	28	7	6
孙玲	2	23021134	38	55	1.58	22.0317	ASD	9		37	15	22	67	37	23	5F	10F	记忆	ASD	14	TEE	Yes	Yes	5.5	No	No	No	No	No	28	19	28	74	35	20	13	12
王道勤	2	23016597	45	61	1.58	24.4352	ASD	12		49	30	40	57	38	26	5F	8F	华医	ASD	18	TEE	Yes	Yes	5.5	过缓型房颤	No	No	No	No	45	29	43	60	43	29	6	6
孙兆平	2	23005249	50	60	1.65	22.0386	ASD	6		31	18	40	69	43	26	5F	10F	记忆	ASD	20	TEE	Yes	Yes	4.5	No	No	No	No	No	38	20	38	64	48	30	12	12
																								5.50847
	阳性数据
